# Supplementary material for: Functional Characterization of a Cucumber (Cucumis sativus L.) Vacuolar Invertase, CsVI1, Involved in Hexose Accumulation and Response to Low Temperature Stress
Source: Int J Mol Sci. 2021 Aug 29;22(17):9365. doi: 10.3390/ijms22179365 (PMC8431200; doi:10.3390/ijms22179365)
Supplement: Supplementary file 1 [file ijms-22-09365-s001.zip]

Archive with 1 entries (1 files):
- ijms-1352561-supplementary.pdf
